# Supplementary material for: Structural organization of the spongy mesophyll
Source: New Phytol. 2022 Feb 15;234(3):946–60. doi: 10.1111/nph.17971 (PMC9303971; doi:10.1111/nph.17971)
Supplement: Supplementary file 2 — Table S1 40‐species trait table. Table S2 Eigenvector scores of plant traits in three main PCA axes. Table S3 Confusion matrix for random forest classification of spongy mesophyll phenotype. Table S4 Phylogenetic nonindependence tests. Table S5 Pearson correlation matrix for 17 continuous leaf trait variables (n = 40 species). Table S6 Standardized major axis regressions. [file NPH-234-946-s003.xlsx]

## Sheet: Table S1 Legend
Structural organization of the spongy mesophyll
Aleca M. Borsuk, Adam B. Roddy, Guillaume Théroux-Rancourt, Craig R. Brodersen
Article acceptance date: 21 December 2021
Table S1 Legend
Worksheet 1: Leaf Traits. 40-species trait table
Worksheet 2: Species Replicates. Replication of results in Rhododendron sp.
Worksheet 3: References. Full references for vein density and Amax values from literature

## Sheet: Worksheet 1 - Leaf Traits
ID	Synchrotron*	Collection	Image Pixel Size (mm)	Genus	Species	Group	Order	Family	Growth Habit	Evergreen/Deciduous/Annual/Perennial	Heterobaric/Homobaric	Native Habitat	Phenotype	Ze Mean	Ze SD	nbar	Nearest Neighbors Mean	Nearest Neighbors SD	Nearest Neighbors Median	Nearest Neighbors n	Nearest Neighbors n (Tesselation Entropy Polygon Classes 4-8)	Tesselation Entropy	Internal Angle Mean (°)	Internal Angle SD (°)	IAS Pore Diameter Mean (mm) - measured in 2D	IAS Pore Diameter SD (mm) - measured in 2D	Leaf Thickness Mean (mm) ┼	Leaf Thickness SD (mm)	Spongy Mesophyll Thickness Mean (mm) ┼	Spongy Mesophyll Thickness SD (mm)	Arm Diameter Mean (mm) ┼; n = 15-20	Arm Diameter SD (mm)	Arm Length Mean (mm) ┼; n = 15-20	Arm Length SD (mm)	Minimum Vein Spacing (mm) ┼; n = 3-10	Minimum Vein Spacing SD (mm)	Vein Density (mm/mm2) ┼	Vein Density Reference	Stomata Length Mean (mm) ┼; n = 15-20	Stomata Length SD (mm)	Guard Cell Pair Width Mean (mm) ┼; n = 15-20	Guard Cell Pair Width SD (mm)	Stomatal Density (#/mm2) ┼	Stomata Length Mean - Adaxial (mm); n = 15-20	Stomata Length SD - Adaxial (mm)	Guard Cell Pair Width Mean - Adaxial (mm); n = 15-20	Guard Cell Pair Width SD - Adaxial (mm)	Stomatal Density - Adaxial (#/mm2)	Hypostomatous (1) Amphistomatous (2)
Viburnum cinnamomifolium	LBNL	UC Berkeley Botanical Garden	0.000642	Viburnum	cinnamomifolium	Eudicot	Dipsacales	Adoxaceae	Shrub	D	Heterobaric	Temperate	Honeycomb	3.03147	0.174635	5.87795	5.73602	1.00553	6	337	322	1.39993	119.062	24.6382	0.0203029	0.00751963	0.228	0.004	0.099	0.007	0.012154	0.002123	0.015307	0.004352	0.157	0.052	7.36	Mean by lineage; Sack and Scoffoni 2013 New Phytol.	0.023	0.002	0.017	0.002	437.5	NA	NA	NA	NA	NA	1
Viburnum dentatum	LBNL	UC Berkeley Botanical Garden	0.000642	Viburnum	dentatum	Eudicot	Dipsacales	Adoxaceae	Shrub	D	Heterobaric	Temperate	Honeycomb	3.03591	0.186113	5.86135	5.74899	1.0368	6	269	247	1.43218	118.979	27.6819	0.0182228	0.00854347	0.12	0.005	0.065	0.003	0.012761	0.001857	0.018097	0.004147	0.391	0.083	5.54	Scoffoni et al. 2016 Nat. Plants.	0.032	0.003	0.026	0.003	98.7654	NA	NA	NA	NA	NA	1
Viburnum hartwegii	LBNL	Marsh Botanical Garden, Yale	0.000642	Viburnum	hartwegii	Eudicot	Dipsacales	Adoxaceae	Shrub	E	Homobaric	Tropical	Honeycomb	3	0	6	5.6257	1.05448	6	191	179	1.43413	119.157	25.5438	0.0314975	0.0149987	0.157	0.009	0.068	0.006	0.014407	0.001935	0.019629	0.003779	0.348	0.06	7.36	Mean by lineage; Sack & Scoffoni 2013 New Phytol.	0.042	0.004	0.031	0.003	95.7447	NA	NA	NA	NA	NA	1
Viburnum japonicum	LBNL	UC Berkeley Botanical Garden	0.000627	Viburnum	japonicum	Eudicot	Dipsacales	Adoxaceae	Shrub	E	Homobaric	Temperate, Subtropical	Honeycomb	3.01848	0.134736	5.92741	5.65975	1.16207	6	253	241	1.51042	119.108	25.8505	0.0221437	0.00927545	0.267772	0.008176	0.11168	0.009332	0.013074	0.001913	0.016646	0.003721	0.230713	0.058939	7.36	Mean by lineage; Sack & Scoffoni 2013 New Phytol.	0.025339	0.004049	0.0229	0.002476	503.169	NA	NA	NA	NA	NA	1
Viburnum tinus	LBNL	UC Berkeley Botanical Garden	0.000642	Viburnum	tinus	Eudicot	Dipsacales	Adoxaceae	Shrub	E	Heterobaric	Semi-Arid	Honeycomb	3.0208	0.142746	5.91851	5.75904	1.09534	6	263	249	1.47389	118.568	28.3132	0.0314391	0.0169674	0.317	0.004	0.151	0.001	0.01773	0.002465	0.022721	0.004405	0.226	0.051	7.36	Mean by lineage; Sack & Scoffoni 2013 New Phytol.	0.032	0.004	0.027	0.006	155.556	NA	NA	NA	NA	NA	1
Viburnum utile	LBNL	UC Berkeley Botanical Garden	0.000642	Viburnum	utile	Eudicot	Dipsacales	Adoxaceae	Shrub	E	Homobaric	Temperate	Honeycomb	3.03879	0.193171	5.85062	5.77041	1.11094	6	206	196	1.4728	119.132	26.1405	0.0225131	0.0100334	0.241	0.011	0.108	0.012	0.012225	0.001876	0.013647	0.03096	0.139	0.032	7.36	Mean by lineage; Sack & Scoffoni 2013 New Phytol.	0.027	0.003	0.022	0.003	255	NA	NA	NA	NA	NA	1
Spinacia oleracea	LBNL	Commercial (Cal Organics)	0.000642	Spinacia	oleracea	Eudicot	Caryophyllales	Amaranthaceae	Herbaceous	A	Homobaric	Temperate	Non-honeycomb	NA	NA	NA	NA	NA	NA	NA	NA	NA	NA	NA	NA	NA	0.503	0.005	0.299	0.009	0.02246	0.002601	0.037584	0.008328	0.148	0.045	5	Amiard et al. 2005 Proc. Natl. Acad. Sci. U. S. A.	0.024	0.002	0.016	0.003	98.2143	0.026	0.007	0.016	0.003	76.2712	2
Amborella trichopoda	LBNL	UC Berkeley Botanical Garden	0.000638	Amborella	trichopoda	ANITA	Amborellales	Amborellaceae	Shrub	E	Homobaric	Tropical	Honeycomb	3.07391	0.281998	5.7247	5.64598	1.03891	6	282	274	1.42749	118.591	29.7745	0.0185818	0.00705657	0.328	0.008	0.207	0.006	0.017297	0.003651	0.025137	0.005087	0.286	0.076	2.3	Boyce 2009 Geobiology	0.033	0.003	0.022	0.005	99.6016	NA	NA	NA	NA	NA	1
Aristolochia trilobata	LBNL	UC Berkeley Botanical Garden	0.000638	Aristolochia	trilobata	Magnoliid	Piperales	Aristolochiaceae	Vine	P	Heterobaric	Tropical, Sub-tropical	Honeycomb	3.06573	0.247902	5.7533	5.64103	1.03264	6	208	195	1.42258	118.119	29.5043	0.0166729	0.00756182	0.138	0.004	0.066	0.008	0.00927	0.001693	0.013102	0.00278	0.122	0.031	6.2	For species of same genus; Boyce et al. 2009 Proc. R. Soc. B Biol. Sci.	0.02	0.004	0.012	0.002	206.612	NA	NA	NA	NA	NA	1
Helianthus annuus	LBNL	UC Davis	0.001277	Helianthus	annuus	Eudicot	Asterales	Asteraceae	Herbaceous	A	Heterobaric	Temperate	Non-honeycomb	NA	NA	NA	NA	NA	NA	NA	NA	NA	NA	NA	NA	NA	0.268	0.01	0.105	0.004	0.01226	0.001928	0.00884	0.001759	0.064	0.019	9.79859	Sack et al. 2012 Nat. Commun.	0.035	0.004	0.026	0.006	272.727	0.024	0.004	0.013	0.003	228.916	2
Diplazium werckleanum	LBNL	UC Berkeley Botanical Garden	0.001227	Diplazium	werckleanum	Fern	Polypodiales	Athyriaceae	Herbaceous	P	Heterobaric	Tropical	Honeycomb	3.02479	0.155602	5.90323	5.73958	0.943061	6	105	96	1.343	118.628	27.0101	0.0414861	0.0209629	0.25606	0.016585	0.184141	0.010742	0.0216	0.002768	0.037585	0.01026	0.822388	0.072452	1.30423	Measured	0.051623	0.005584	0.033533	0.002346	27.6335	NA	NA	NA	NA	NA	1
Austrobaileya scandens	LBNL	UC Davis Bot Conservatory	0.000638	Austrobaileya	scandens	ANITA	Austrobaileyales	Austrobaileyaceae	Vine	P	Homobaric	Tropical	Honeycomb	3.00741	0.0857999	5.97059	5.63025	1.01569	6	128	119	1.4073	119.079	28.5912	0.0470163	0.0254231	0.349	0.013	0.218	0.012	0.025405	0.002681	0.040456	0.009614	0.74	0.022	1.59854	Measured	0.053	0.004	0.042	0.006	66.879	NA	NA	NA	NA	NA	1
Berberis nervosa	LBNL	UC Berkeley Botanical Garden	0.00065	Berberis	nervosa	Eudicot	Ranunculales	Berberidaceae	Shrub	E	Homobaric	Temperate	Honeycomb	3.02387	0.152694	5.90676	5.64942	1.07954	6	186	174	1.46076	119.45	24.8377	0.0424696	0.0182786	0.348	0.01	0.243	0.01	0.016273	0.002612	0.029083	0.007443	0.255	0.04	3	Boyce et al. 2009 Proc. R. Soc. B Biol. Sci.	0.033	0.004	0.031	0.004	127.82	NA	NA	NA	NA	NA	1
Arabidposis thaliana (wt)	LBNL	Scoffoni et al. 2017	0.00127	Arabidposis	thaliana	Eudicot	Brassicales	Brassicaceae	Herbaceous	A	Homobaric	Temperate, Semi-Arid	Honeycomb	3.02312	0.150362	5.90961	5.8	1.04474	6	140	130	1.43425	118.266	31.1101	0.0627733	0.0438364	0.347	0.023	0.157	0.02	0.03183	0.003843	0.035887	0.005606	0.213	0.079	6.2	Boyce et al. 2009 Proc. R. Soc. B Biol. Sci.	0.041781	0.008127	0.036289	0.006538	204.086	0.03189	0.005058	0.022769	0.008269	103.932	2
Calycanthus floridus	LBNL	UC Berkeley Botanical Garden	0.001303	Calycanthus	floridus	Magnoliid	Laurales	Calycanthaceae	Shrub	D	Homobaric	Temperate, Sub-tropical	Honeycomb	3.00825	0.0904712	5.96728	5.73404	0.993837	6	196	188	1.39213	119.675	25.7953	0.0661991	0.0302951	0.425	0.003	0.214	0.006	0.022078	0.002905	0.037882	0.006069	0.219	0.05	5.6	Brodribb & Feild 2010 Ecol. Lett.	0.056	0.008	0.028	0.003	42.5743	NA	NA	NA	NA	NA	1
Calycanthus occidentalis	LBNL	UC Berkeley Botanical Garden	0.001277	Calycanthus	occidentalis	Magnoliid	Laurales	Calycanthaceae	Shrub	D	Homobaric	Temperate	Honeycomb	3.02747	0.163531	5.89305	5.71429	1.03902	6	179	168	1.43208	118.474	28.8056	0.031808	0.01265	0.248	0.012	0.083	0.011	0.012956	0.001511	0.019611	0.004355	0.126	0.018	7.37595	Measured	0.021379	0.002645	0.012463	0.002097	140.612	NA	NA	NA	NA	NA	1
Rhododendron sp.	LBNL	Marsh Botanical Garden, Yale	0.000636	Rhododendron	sp.	Eudicot	Ericales	Ericaceae	Shrub	E	Heterobaric	Temperate	Honeycomb	3.02564	0.158104	5.9	5.64286	1.05829	6	165	154	1.43487	118.824	29.8483	0.0401388	0.0182222	0.371	0.011	0.173	0.009	0.021064	0.004133	0.0226061	0.002736	0.142	0.033	9	Mean by genus; Sack et al. 2012 Nat. Commun.	0.028	0.003	0.027	0.003	250	NA	NA	NA	NA	NA	1
Castanea dentata	LBNL	Greeley Memorial Lab, Yale	0.000644	Castanea	dentata	Eudicot	Fagales	Fagaceae	Tree	D	Heterobaric	Temperate	Non-honeycomb	NA	NA	NA	NA	NA	NA	NA	NA	NA	NA	NA	NA	NA	0.140669	0.007142	0.041579	0.007557	0.010259	0.001851	0.010048	0.002825	0.104	0.018	11.6	Walls 2011 Am. J. Bot	0.012747	0.001323	0.00879	0.003069	337.701	NA	NA	NA	NA	NA	1
Quercus kelloggii	LBNL	UC Berkeley Botanical Garden	0.00065	Quercus	kelloggiii	Eudicot	Fagales	Fagaceae	Tree	D	Heterobaric	Semi-Arid	Non-honeycomb	NA	NA	NA	NA	NA	NA	NA	NA	NA	NA	NA	NA	NA	0.181	0.009	0.043	0.006	0.008088	0.000982	0.005555	0.01023	0.047	0.012	6.2	Sack et al. 2012 Nat. Commun.	0.021	0.003	0.014	0.002	426.23	NA	NA	NA	NA	NA	1
Quercus suber	LBNL	UC Berkeley Botanical Garden	0.00065	Quercus	suber	Eudicot	Fagales	Fagaceae	Tree	E	Heterobaric	Semi-Arid	Non-honeycomb	NA	NA	NA	NA	NA	NA	NA	NA	NA	NA	NA	NA	NA	0.207978	0.012479	0.044517	0.009094	0.010523	0.002121	0.005561	0.001365	0.057	0.017	10.7	Sack et al. 2012 Nat. Commun.	0.021234	0.002312	0.018827	0.002747	456.942	NA	NA	NA	NA	NA	1
Gnetum gnemon	LBNL	Marsh Botanical Garden, Yale	0.00127	Gnetum	gnemon	Gymnosperm	Gnetales	Gnetaceae	Tree	E	Homobaric	Tropical	Honeycomb	3.02857	0.166731	5.88889	5.51724	1.06599	6	97	87	1.42815	118.49	29.1599	0.0381993	0.0217877	0.221	0.01	0.169	0.007	0.015461	0.002545	0.029577	0.008781	0.169	0.007	4.2-4.8	Feild and Balun 2007 New Phytol.	0.025	0.002	0.012	0.001	205.479	NA	NA	NA	NA	NA	1
Magnolia soulangeama	LBNL	UC Berkeley Botanical Garden	0.000638	Magnolia	soulangeama	Magnoliid	Magnoliales	Magnoliaceae	Tree	D	Homobaric	Temperate	Honeycomb	3.00501	0.0706511	5.98005	5.7076	0.998175	6	184	171	1.38718	118.799	27.401	0.0320108	0.0178813	0.211762	0.014346	0.111122	0.00864	0.018286	0.00322	0.025809	0.0055	0.12844	0.027123	4.54433	Measured	0.034369	0.003939	0.035707	0.007512	158.021	NA	NA	NA	NA	NA	1
Gossypium hirsutum	LBNL	UC Davis	0.001277	Gossypium	hirsutum	Eudicot	Malvales	Malvaceae	Shrub	P	Heterobaric	Tropical, Sub-tropical	Non-honeycomb	NA	NA	NA	NA	NA	NA	NA	NA	NA	NA	NA	NA	NA	0.321	0.016	0.123	0.004	0.011001	0.002158	0.011548	0.001493	0.069	0.021	6.55022	Measured	0.019	0.002	0.016	0.003	276.596	0.022	0.003	0.017	0.005	47.8261	2
Ficus microcarpa	LBNL	UC Berkeley Botanical Garden	0.000638	Ficus	microcarpa	Eudicot	Rosales	Moraceae	Tree	E	Homobaric	Tropical	Honeycomb	3.03873	0.193013	5.85085	5.7379	1.08722	6	261	248	1.47035	118.853	28.5383	0.0224894	0.0126472	0.473	0.004	0.165	0.006	0.010873	0.001954	0.012623	0.002691	0.109	0.037	7.36	Mean by lineage; Sack & Scoffoni 2013 New Phytol.	0.019	0.006	0.017	0.005	272.152	NA	NA	NA	NA	NA	1
Nepenthes ventricosa	LBNL	UC Davis Bot Conservatory	0.001277	Nepenthes	ventricosa	Eudicot	Caryophyllales	Nepenthaceae	Vine	P	Homobaric	Tropical	Honeycomb	3.02252	0.148431	5.91189	5.69192	1.03788	6	207	198	1.41186	119.192	26.4919	0.0347617	0.0155111	0.407	0.007	0.101	0.011	0.021267	0.003199	0.024353	0.006129	0.176	0.046	4.17779	Measured	0.029	0.002	0.024	0.003	103.343	NA	NA	NA	NA	NA	1
Eschscholzia californica	LBNL	UC Davis Arboretum	0.000642	Eschscholzia	californica	Eudicot	Ranunculales	Papaveraceae	Herbaceous	A	Homobaric	Semi-Arid	Honeycomb	3.03133	0.174288	5.87848	5.6474	1.00433	6	338	173	1.39827	118.676	26.8342	0.0166035	0.00763107	0.208	0.061	0.125	0.014	0.014	0.003	0.014739	0.003117	0.241	0.058	9.51477	Measured	0.025	0.004	0.016	0.002	52.4345	0.025	0.003	0.02	0.003	32.5581	2
Platycerium andinum	LBNL	UC Berkeley Botanical Garden	0.001227	Platycerium	andinum	Fern	Polypodiales	Polypodiaceae	Herbaceous	E	Homobaric	Tropical	Honeycomb	3.03655	0.187745	5.85894	5.69784	1.02614	6	152	139	1.40963	118.814	31.229	0.0583438	0.0305036	0.73	0.031	0.38	0.028	0.04272	0.006242	0.053607	0.010839	0.728	0.255	1.40052	Measured	0.041	0.004	0.034	0.004	42.9864	NA	NA	NA	NA	NA	1
Polypodium glyccirhiza	LBNL	UC Berkeley Botanical Garden	0.000638	Polypodium	glyccirhiza	Fern	Polypodiales	Polypodiaceae	Herbaceous	D	Homobaric	Temperate	Honeycomb	3.03655	0.187745	5.85894	5.60736	1.11353	6	175	163	1.47044	118.814	31.229	0.0401388	0.0182222	0.182	0.005	0.098	0.006	0.0151538	0.00247592	0.023882	0.005345	0.629	0.127	1.5763	Measured	0.041	0.003	0.029	0.003	40.8163	NA	NA	NA	NA	NA	1
Polypodium polypodioides	LBNL	Yale Greeley Greenhouse	0.00065	Polypodium	polypodiodes	Fern	Polypodiales	Polypodiaceae	Herbaceous	E	Homobaric	Tropical, Sub-tropical	Honeycomb	3.0838	0.277215	5.69072	5.74667	1.02444	6	164	150	1.41763	118.224	32.8995	0.0279712	0.0134783	0.352	0.021	0.163	0.016	0.033722	0.006525	0.029055	0.004487	0.532	0.008	1.59	Mean by lineage; Sack & Scoffoni 2013 New Phytol.	0.039	0.003	0.033	0.003	45.8716	NA	NA	NA	NA	NA	1
Coffea arabica	LBNL	UC Berkeley Botanical Garden	0.000638	Coffea	arabica	Eudicot	Gentianales	Rubiaceae	Shrub	E	Homobaric	Tropical	Honeycomb	3.02727	0.162939	5.8938	5.65161	1.08468	6	163	155	1.46091	118.68	29.0053	0.0461657	0.0191561	0.221	0.006	0.133	0.002	0.015016	0.002459	0.023319	0.004322	0.133	0.04	6.7	Nardini et al. 2014 Funct. Plant Biol.	0.031	0.005	0.026	0.003	196.721	NA	NA	NA	NA	NA	1
Acer monspessulanum	LBNL	UC Berkeley Botanical Garden	0.000638	Acer	monspessulanum	Eudicot	Sapindales	Sapindaceae	Tree	D	Heterobaric	Semi-Arid	Honeycomb	3.016	0.125643	5.93701	5.66839	1.03777	6	208	193	1.42007	118.126	30.7773	0.0206891	0.00815807	0.143	0.006	0.072	0.006	0.010922	0.001746	0.013344	0.002695	0.118	0.017	11.5799	Sack et al. 2012 Nat. Commun.	0.01	0.002	0.009	0.0007	565.217	NA	NA	NA	NA	NA	1
Aesculus californica	LBNL	UC Berkeley Botanical Garden	0.000638	Aesculus	californica	Eudicot	Sapindales	Sapindaceae	Tree	D	Heterobaric	Semi-Arid	Non-honeycomb	NA	NA	NA	NA	NA	NA	NA	NA	NA	NA	NA	NA	NA	0.312	0.004	0.158	0.006	0.010711	0.002463	0.009341	0.001962	0.087	0.045	6	Sack et al. 2012 Nat. Commun.	0.02	0.004	0.015	0.002	187.97	NA	NA	NA	NA	NA	1
Koelreuteria paniculata	LBNL	UC Berkeley Botanical Garden	0.000638	Koelreuteria	paniculata	Eudicot	Sapindales	Sapindaceae	Tree	D	Heterobaric	Temperate	Non-honeycomb	NA	NA	NA	NA	NA	NA	NA	NA	NA	NA	NA	NA	NA	0.173944	0.007864	0.052965	0.005246	0.008809	0.001454	0.004498	0.001024	0.045	0.005146	14.4103	Measured	0.012973	0.001533	0.00859	0.001567	511.082	NA	NA	NA	NA	NA	1
Sapindus saponaria var. drummondii	LBNL	UC Berkeley Botanical Garden	0.000638	Sapindus	saponaria var. drummondii	Eudicot	Sapindales	Sapindaceae	Tree	D	Heterobaric	Arid	Non-honeycomb	NA	NA	NA	NA	NA	NA	NA	NA	NA	NA	NA	NA	NA	0.127	0.007	0.041	0.008	0.006264	0.00092	0.005446	0.001067	0.049378	0.012124	13.3333	Sack et al. 2012 Nat. Commun.	0.013728	0.002842	0.009247	0.001246	569.333	NA	NA	NA	NA	NA	1
Illicium anisatum	LBNL	UC Berkeley Botanical Garden	0.000642	Illicium	anisatum	ANITA	Austrobaileyales	Schisandraceae	Shrub	E	Homobaric	Temperate	Honeycomb	3.01274	0.112185	5.94968	5.69565	1.02684	6	196	184	1.42235	119.563	25.4622	0.0542676	0.0203548	0.355	0.005	0.145	0.012	0.021955	0.003552	0.032249	0.007591	0.183	0.036	3.6	Brodribb & Feild 2010 Ecol. Lett.	0.033	0.004	0.02	0.006	119.171	NA	NA	NA	NA	NA	1
Illicium floridanum	LBNL	UC Berkeley Botanical Garden	0.000642	Illicium	floridanum	ANITA	Austrobaileyales	Schisandraceae	Shrub	E	Homobaric	Sub-tropical	Honeycomb	3.01379	0.116676	5.94558	5.78698	1.01867	6	183	169	1.41743	119.513	24.2461	0.059714	0.0234447	0.344435	0.00792	0.202458	0.013189	0.021528	0.00434	0.034483	0.009361	0.238535	0.073839	2.37691	Measured	0.052166	0.003745	0.026287	0.004342	42.1702	NA	NA	NA	NA	NA	1
Parthenocissus quinquefolia	SLS	BOKU experimental vineyard, Tulln, Austria	0.0001625	Parthenocissus	quinquefolia	Eudicot	Vitales	Vitaceae	Vine	D	Heterobaric	Temperate	Honeycomb	3.00797	0.0889671	5.96838	5.77451	1.07083	6	114	102	1.45234	119.057	29.5373	0.0186624	0.0106	0.177	0.003	0.097	0.006	0.009359	0.001466	0.012847	0.003199	0.063	0.025	6.1	Boyce et al. 2009 Proc. R. Soc. B Biol. Sci.	0.029062	0.003295	0.014872	0.003282	167.993	NA	NA	NA	NA	NA	1
Vitis labrusca	SLS	BOKU experimental vineyard, Tulln, Austria	0.0001625	Vitis	labrusca	Eudicot	Vitales	Vitaceae	Vine	D	Heterobaric	Temperate	Non-honeycomb	NA	NA	NA	NA	NA	NA	NA	NA	NA	NA	NA	NA	NA	0.156608	0.007954	0.0508	0.004771	0.007162	0.001074	0.004972	0.001142	0.07707	0.007463	5.2	Sack et al. 2012 Nat. Commun.	0.015942	0.001714	0.01237	0.001488	208.053	NA	NA	NA	NA	NA	1
Vitis vinifera	SLS	BOKU experimental vineyard, Tulln, Austria	0.0001625	Vitis	vinifera	Eudicot	Vitales	Vitaceae	Vine	D	Heterobaric	Semi-Arid	Non-honeycomb	NA	NA	NA	NA	NA	NA	NA	NA	NA	NA	NA	NA	NA	0.204433	0.009129	0.087716	0.007777	0.008944	0.001442	0.006901	0.001471	0.056988	0.009779	7.36	Mean by lineage; Sack & Scoffoni 2013 New Phytol.	0.022179	0.003463	0.01538	0.003219	173.697	NA	NA	NA	NA	NA	1
Drimys winteri	LBNL	UC Davis Bot Conservatory	0.000638	Drimys	winteri	Magnoliid	Canellales	Winteraceae	Tree	E	Homobaric	Temperate	Honeycomb	3.00901	0.0945228	5.96429	5.70225	1.02295	6	185	178	1.41448	119.081	25.42	0.0351228	0.0103685	0.365	0.008	0.161	0.003	0.017203	0.002144	0.020384	0.004143	0.135	0.038	5.71199	Measured	0.032	0.003	0.021	0.002	190.647	NA	NA	NA	NA	NA	1
*LBNL = Lawrence Berkeley National Laboratory Advanced Light Source, USA; Swiss Light Source (SLS) at the Paul Scherrer Institut, Switzerland
┼Traits used in PCA and cluster analysis
NA = not applicable; NA = not available
[truncated: 14 more columns]

## Sheet: Worksheet 2 - Sp. Replicates
ID	Synchrotron*	Collection	Image Pixel Size (mm)	Genus	Species	Group	Order	Growth Habit	Evergreen/Deciduous/Annual/Perennial	Heterobaric/Homobaric	Native Habitat	Phenotype	Ze Mean	Ze SD	nbar (calculated)	Nearest Neighbors Mean	Nearest Neighbors SD	Nearest Neighbors Median	Nearest Neighbors n	Nearest Neighbors n (Tesselation Entropy Polygon Classes 4-8)	Tesselation Entropy	Internal Angle Mean (°)	Internal Angle SD (°)	IAS Pore Diameter Mean (mm)	IAS Pore Diameter SD (mm)	Leaf Thickness Mean (mm)	Leaf Thickness SD (mm)	Spongy Mesophyll Thickness Mean (mm)	Spongy Mesophyll Thickness SD (mm)	Arm Diameter Mean (mm)	Arm Diameter SD (mm)	Arm Length Mean (mm)	Arm Length SD (mm)	Minimum Vein Spacing (mm)	Minimum Vein Spacing SD (mm)	Vein Density (mm/mm2)	Vein Density Reference	Stomata Length Mean (mm)	Stomata Length SD (mm)	Guard Cell Pair Width Mean (mm)	Guard Cell Pair Width SD (mm)	Stomatal Density (#/mm2)	Stomata Length Mean - Adaxial (mm)	Stomata Length SD - Adaxial (mm)	Guard Cell Pair Width Mean - Adaxial (mm)	Guard Cell Pair Width SD - Adaxial (mm)	Stomatal Density - Adaxial (#/mm2)	Hypostomatous (1) Amphistomatous (2)	Fraction of Connected IAS
Rhododendron sp. SUN.1	LBNL	Marsh Botanical Garden, Yale	0.000636	Rhododendron	sp.	Eudicot	Ericales	Shrub	E	Heterobaric	Temperate	Honeycomb	3.02564	0.158104	5.9	5.64286	1.05829	6	165	154	1.43487	118.824	29.8483	0.0401388	0.0182222	0.371	0.011	0.173	0.009	0.021064	0.004133	0.0226061	0.002736	0.142	0.033	9	Mean by genus; Sack et al. 2012 Nat. Commun.	0.028	0.003	0.027	0.003	250	NA	NA	NA	NA	NA	1	0.999505
Rhododendron sp. SUN.2	LBNL	Marsh Botanical Garden, Yale	0.000636	Rhododendron	sp.	Eudicot	Ericales	Shrub	E	Heterobaric	Temperate	Honeycomb	3.00538	0.073159	5.97861	5.51892	1.26874	6	185	175	1.48087	119.366	27.2207	0.0340254	0.0183509	0.364841	0.0049585	0.16182	0.0156896	0.021404	0.00329	0.0201689	0.0035682	0.14459	0.0307167	9	Mean by genus; Sack et al. 2012 Nat. Commun.	0.028309	0.0017257	0.026825	0.0018079	257.349	NA	NA	NA	NA	NA	1	0.999123
Rhododendron sp. SUN.3	LBNL	Marsh Botanical Garden, Yale	0.000636	Rhododendron	sp.	Eudicot	Ericales	Shrub	E	Heterobaric	Temperate	Honeycomb	3.01914	0.137067	5.92488	5.5508	1.20988	6	187	175	1.39115	119.256	25.4506	0.0351386	0.0175891	0.375012	0.0070249	0.171059	0.0118576	0.0205633	0.0022746	0.0222849	0.0045792	0.141431	0.017049	9	Mean by genus; Sack et al. 2012 Nat. Commun.	0.0281648	0.0020979	0.0258303	0.0020738	251.331	NA	NA	NA	NA	NA	1	0.983933
Species mean	NA	NA	NA	NA	NA	NA	NA	NA	NA	NA	NA	NA	3.01672	0.122777	5.9345	5.57086	1.17897	6	179	168	1.43563	119.149	27.5066	0.0364343	0.0180541	0.370284	0.00766113	0.168626	0.0121824	0.0210104	0.00323253	0.0216866	0.0036278	0.142674	0.0269219	9	NA	0.0281579	0.00227453	0.0265518	0.0022939	252.894	NA	NA	NA	NA	NA	1	0.994187
Species SD	NA	NA	NA	NA	NA	NA	NA	NA	NA	NA	NA	NA	0.00844832	0.0361209	0.0328052	0.0525476	0.0886501	0	9.93311	9.89949	0.036632	0.233771	1.80668	0.00265862	0.000332955	0.00418277	0.00250713	0.00487765	0.00274066	0.000345298	0.000759776	0.00108118	0.000753662	0.00137483	0.00704315	0	NA	0.000126242	0.000535014	0.000515132	0.000510952	3.19734	NA	NA	NA	NA	NA	0	0.00725233
*LBNL = Lawrence Berkeley National Laboratory Advanced Light Source, USA
NA = not applicable; NA = not available
[truncated: 10 more columns]

## Sheet: Worksheet 3 - References
References
Amiard V, Mueh KE, Demmig-Adams B, Ebbert V, Turgeon R, Adams WW. 2005. Anatomical and photosynthetic acclimation to the light environment in species with differing mechanisms of phloem loading. Proceedings of the National Academy of Sciences of the United States of America 102: 12968–12973.
Boyce CK, Brodribb TJ, Feild TS, Zwieniecki MA. 2009. Angiosperm leaf vein evolution was physiologically and environmentally transformative. Proceedings of the Royal Society B: Biological Sciences 276: 1771–1776.
Boyce CK, Brodribb TJ, Feild TS, Zwieniecki MA. 2009. Angiosperm leaf vein evolution was physiologically and environmentally transformative. Proceedings of the Royal Society B: Biological Sciences 276: 1771–1776.
Boyce CK. 2009. Seeing the forest with the leaves - Clues to canopy placement from leaf fossil size and venation characteristics. Geobiology 7: 192–199.
Brodersen CR, Vogelmann TC, Williams WE, Gorton HL. 2008. A new paradigm in leaf-level photosynthesis: Direct and diffuse lights are not equal. Plant, Cell and Environment 31: 159–164.
Brodribb TJ, Feild TS. 2010. Leaf hydraulic evolution led a surge in leaf photosynthetic capacity during early angiosperm diversification. Ecology Letters 13: 175–183.
Calatayud V, Cerveró J, Sanz MJ. 2007. Foliar, physiologial and growth responses of four maple species exposed to ozone. Water, Air, and Soil Pollution 185: 239–254.
Chatelet DS, Clement WL, Sack L, Donoghue MJ, Edwards EJ. 2013. The evolution of photosynthetic anatomy in Viburnum (Adoxaceae). Int. J. Plant Sci 174: 1277–1291.
Chen L-S, Cheng L. 2003. Carbon Assimilation and Carbohydrate Metabolism of ’Concordʼ Grape (Vitis labrusca L.) Leaves in Response to Nitrogen Supply. J. Amer. Soc. Hort. Sci 128: 754–760.
Feild TS, Arens NC, Dawson TE. 2003. The ancestral ecology of angiosperms: Emerging perspectives from extant basal lineages. International Journal of Plant Sciences 164: S129-S142.
Feild TS, Balun L. 2008. Xylem hydraulic and photosynthetic function of Gnetum (Gnetales) species from Papua New Guinea. New Phytologist 177: 665–675.
Feild TS, Chatelet DS, Brodribb TJ. 2009. Ancestral xerophobia: a hypothesis on the whole plant ecophysiology of early angiosperms. Geobiology 7: 237–264.
Fellows AW, Goulden ML. 2013. Controls on gross production by a semiarid forest growing near its warm and dry ecotonal limit. Agricultural and Forest Meteorology 169: 51–60.
Fernandez RT, Schutzki RE, Prevete KJ. 2002. Influence of Spring and Fall Drought Stresses on Growth and Gas Exchange during Stress and Posttransplant of Container-grown Magnolia × soulangiana ‘Jane’. Journal of the American Society for Horticultural Science 127: 38–44.
Greer D, Weedon M. 2012. Modelling photosynthetic responses to temperature of grapevine (Vitis vinifera cv. Semillon) leaves on vines grown in a hot climate. Plant, Cell & Environment 35: 1050–1064.
Kaiser E, Morales A, Harbinson J, Heuvelink E, Prinzenberg AE, Marcelis LFM. 2016. Metabolic and diffusional limitations of photosynthesis in fluctuating irradiance in Arabidopsis thaliana. Scientific Reports 6: 1-13.
Lu Z, Chen J, Percy RG, Zeiger E. 1997. Photosynthetic rate, stomatal conductance and leaf area in two cotton species (Gossypium barbadense and Gossypium hirsutum) and their relation with heat resistance and yield. Australian Journal of Plant Physiology 24: 693–700.
Lusk CH, Del Pozo A. 2002. Survival and growth of seedlings of 12 Chilean rainforest trees in two light environments: Gas exchange and biomass distribution correlates. Austral Ecology 27: 173–182.
Martindale W, Leegood RC. 1997. Acclimation of photosynthesis to low temperature in Spinacia oleracea L. II. Effects of nitrogen supply . Journal of Experimental Botany 48: 1873–1880.
Martinez KA, Fridley JD. 2018. Acclimation of leaf traits in seasonal light environments: Are non-native species more plastic? Journal of Ecology 106: 2019–2030.
McElrone AJ, Forseth IN. 2004. Photosynthetic Responses of a Temperate Liana to Xylella fastidiosa Infection and Water Stress. Journal of Phytopathology 152: 9–20.
Nardini A, Õunapuu-Pikas E, Savi T. 2014. When smaller is better: Leaf hydraulic conductance and drought vulnerability correlate to leaf size and venation density across four Coffea arabica genotypes. Functional Plant Biology 41: 972–982.
Olsen RT, Ruter JM, Rieger MW. 2002. Photosynthetic Responses of Container-grown Illicium L. Taxa to Sun and Shade. Journal of the American Society for Horticultural Science 127: 919–924.
Ronchi CP, DaMatta FM, Batista KD, Moraes GA, Loureiro ME, Ducatti C. 2006. Growth and photosynthetic down-regulation in Coffea arabica in response to restricted root volume. Functional Plant Biology 33: 1013-1023.
Sack L, Scoffoni C, McKown AD, Frole K, Rawls M, Havran JC, Tran H, Tran T. 2012. Developmentally based scaling of leaf venation architecture explains global ecological patterns. Nature Communications 3: 837.
Sack L, Scoffoni C. 2013. Leaf venation: Structure, function, development, evolution, ecology and applications in the past, present and future. New Phytologist 198: 983–1000.
Scoffoni C, Chatelet DS, Pasquet-Kok J, Rawls M, Donoghue MJ, Edwards EJ, Sack L. 2016. Hydraulic basis for the evolution of photosynthetic productivity. Nature Plants 2: 1-8.
Stewart JR, Landes RD, Koeser AK, Pettay AL. 2007. Net photosynthesis and growth of three novel woody species under water stress: Calycanthus occidentalis, Fraxinus anomala, and Pinckneya pubens. HortScience 42: 1341–1345.
Takahashi S, Tamashiro A, Sakihama Y, Yamamoto Y, Kawamitsu Y, Yamasaki H. 2002. High-susceptibility of photosynthesis to photoinhibition in the tropical plant Ficus microcarpa L. f. cv. Golden Leaves. BMC Plant Biology 2: 1-8.
Vaz M, Pereira JS, Gazarini LC, David TS, David JS, Rodrigues A, Maroco J, Chaves MM. 2010. Drought-induced photosynthetic inhibition and autumn recovery in two Mediterranean oak species (Quercus ilex and Quercus suber). Tree Physiology 30: 946–956.
Walls RL. 2011. Angiosperm leaf vein patterns are linked to leaf functions in a global-scale data set. American Journal of Botany 98: 244–253.
Ye ZP, Yu Q, Kang HJ. 2012. Evaluation of photosynthetic electron flow using simultaneous measurements of gas exchange and chlorophyll fluorescence under photorespiratory conditions. Photosynthetica 50: 472–476.
